# Supplementary material for: New Transferrin Receptor-Targeted Peptide–Doxorubicin Conjugates: Synthesis and In Vitro Antitumor Activity
Source: Molecules. 2024 Apr 12;29(8):1758. doi: 10.3390/molecules29081758 (PMC11052316; doi:10.3390/molecules29081758)
Supplement: Supplementary file 1 [file molecules-29-01758-s001.zip]

Archive with 1 entries (1 files):
- molecules-2933510-supplementary.pdf
